# Supplementary material for: Academic buoyancy and academic engagement in English speaking learning among Chinese college students: the mediation of enjoyment and the moderation of anxiety
Source: Front Psychol. 2025 Sep 15;16:1680032. doi: 10.3389/fpsyg.2025.1680032 (PMC12477243; doi:10.3389/fpsyg.2025.1680032)
Supplement: Supplementary file 1 [file Table_1.xlsx]

## Sheet: Sheet1
Table S1. English Speaking Learning Survey among Chinese College Students
Section	Items
Part I: Personal Information	1. I voluntarily agree to participate in this survey: Yes / No
	2. Gender: Male / Female
	3. Academic Year: Freshman / Sophomore / Junior / Senior / Graduate Student / Doctoral Candidate
	4. Major: Foreign Languages / Economics and Management / Literature and History / Science and Engineering
	5. Self-assessment of English Speaking Proficiency: 1 / 2 / 3 / 4 / 5 / 6 / 7 (1 = Worst, 7 = Best)
Part II: English Speaking Learning Experiences	English Speaking Learning Buoyancy Scale (4 Items)
	1. I am good at dealing with setbacks in spoken English learning (e.g., poor grades, negative feedback).
	2. I can deal with pressure in English speaking learning.
	3. I am skilled at managing academic stress related to spoken English learning.
	4. I do not let a poor spoken English score affect my confidence.
	English Speaking Learning Enjoyment Scale (6 Items)
	1. I enjoy learning spoken English.
	2. In the process of learning spoken English, I've learned interesting things.
	3. The English speaking teacher always encourages us.
	4. The English speaking teacher is very friendly.
	5. The English speaking teacher always supports us.
	6. There is a lot of laughter and joy in the spoken English class.
	English Speaking Learning Engagement Scale (9 Items)
	1. I am filled with energy in English speaking learning.
	2. I find learning spoken English to be meaningful.
	3. Time flies quickly when I am engaged in learning spoken English.
	4. I feel energetic when learning spoken English.
	5. I am passionate about learning spoken English.
	6. When I am studying spoken English, I tend to forget about everything else around me.
	7. My learning of spoken English inspires me.
	8. As soon as I wake up in the morning, I look forward to practicing spoken English that day.
	9. I feel happy when I focus on learning spoken English.
	English Speaking Learning Anxiety Scale (8 Items)
	1. Even if I am well-prepared for the spoken English class, I still feel nervous.
	2. I always think that my classmates speak English better than me.
	3. When my name is called in a spoken English class, I can feel my heart pounding.
	4. I am not worried about making mistakes in a spoken English class.
	5. I feel confident when speaking English in a spoken English class.
	6. When speaking English in a spoken English class, I feel nervous and confused.
	7. If I have to speak without preparation in a spoken English class, I start to panic.
	8. I feel embarrassed to answer questions voluntarily in a spoken English class.
